# Supplementary material for: Anxiety-Related Functional Dizziness: A Systematic Review of the Recent Evidence on Vestibular, Cognitive Behavioral, and Integrative Therapies
Source: Life (Basel). 2026 Jan 18;16(1):159. doi: 10.3390/life16010159 (PMC12842955; doi:10.3390/life16010159)
Supplement: Supplementary file 1 [file life-16-00159-s001.zip]

Archive with 1 entries (1 files):
- life-4101602-supplementary.pdf
